# Supplementary material for: KEYLINK: towards a more integrative soil representation for inclusion in ecosystem scale models—II: model description, implementation and testing
Source: PeerJ. 2021 Jan 15;9:e10707. doi: 10.7717/peerj.10707 (PMC7812927; doi:10.7717/peerj.10707)
Supplement: Supplemental Information 3 [file peerj-09-10707-s003.csv]

Day of year	year	month	Day of month	Precipitation	Temperature
1	1999	1	1	0	7.989
2	1999	1	2	7	6.724
3	1999	1	3	12	5.561
4	1999	1	4	3	10.112
5	1999	1	5	0	12.087
6	1999	1	6	3.1	10.73
7	1999	1	7	5	6.983
8	1999	1	8	4.7	5.68
9	1999	1	9	0	2.426
10	1999	1	10	0	-1.335
11	1999	1	11	0	-2.254
12	1999	1	12	8	-0.525
13	1999	1	13	2	3.225
14	1999	1	14	1.6	5.663
15	1999	1	15	2.9	7.636
16	1999	1	16	12.9	7.38
17	1999	1	17	0.3	5.197
18	1999	1	18	0	4.381
19	1999	1	19	1.3	7.894
20	1999	1	20	1.6	9.725
21	1999	1	21	2.6	8.009
22	1999	1	22	1	4.351
23	1999	1	23	0.8	4.431
24	1999	1	24	1.5	6.101
25	1999	1	25	5.6	10.271
26	1999	1	26	7.6	5.75
27	1999	1	27	4.4	4.505
28	1999	1	28	5	5.239
29	1999	1	29	0	-0.334
30	1999	1	30	0	-0.923
31	1999	1	31	0	2.104
32	1999	2	1	1	4.808
33	1999	2	2	0	6.033
34	1999	2	3	0	6.168
35	1999	2	4	0.7	8.875
36	1999	2	5	12	5.03
37	1999	2	6	8	3.213
38	1999	2	7	12	1.044
39	1999	2	8	3	0.396
40	1999	2	9	4	-0.52
41	1999	2	10	4	0.108
42	1999	2	11	0	-0.041
43	1999	2	12	0	-1.967
44	1999	2	13	0	-4.079
45	1999	2	14	3	-1.421
46	1999	2	15	3	0.497
47	1999	2	16	2	4.838
48	1999	2	17	4	2.277
49	1999	2	18	1.8	3.684
50	1999	2	19	6	8.598
51	1999	2	20	0	6.297
52	1999	2	21	17.5	5.631
53	1999	2	22	7.1	3.233
54	1999	2	23	4.5	3.454
55	1999	2	24	0	2.184
56	1999	2	25	0	3.301
57	1999	2	26	0	5.931
58	1999	2	27	1.8	5.575
59	1999	2	28	3.2	6.82
60	1999	3	1	16.8	9.1
61	1999	3	2	5	10.783
62	1999	3	3	1.1	8.472
63	1999	3	4	2	6.776
64	1999	3	5	5	4.299
65	1999	3	6	1	3.669
66	1999	3	7	7.6	2.744
67	1999	3	8	7.7	3.887
68	1999	3	9	0	4.234
69	1999	3	10	0	4.167
70	1999	3	11	0	3.915
71	1999	3	12	0	10.059
72	1999	3	13	0	11.414
73	1999	3	14	0	7.574
74	1999	3	15	0	6.632
75	1999	3	16	0	7.495
76	1999	3	17	0	7.966
77	1999	3	18	5.9	7.202
78	1999	3	19	0	5.757
79	1999	3	20	0	6.359
80	1999	3	21	13.5	5.754
81	1999	3	22	8	4.916
82	1999	3	23	2	7.678
83	1999	3	24	0	8.172
84	1999	3	25	1	9.473
85	1999	3	26	3	9.187
86	1999	3	27	0	6.74
87	1999	3	28	0	7.265
88	1999	3	29	0	9.592
89	1999	3	30	0	12.533
90	1999	3	31	0	14.197
91	1999	4	1	0	14.226
92	1999	4	2	0	13.246
93	1999	4	3	5.6	10.939
94	1999	4	4	0	10.579
95	1999	4	5	5	12.807
96	1999	4	6	1	12.443
97	1999	4	7	0.8	9.233
98	1999	4	8	0	8.742
99	1999	4	9	0	10.135
100	1999	4	10	2	10.438
101	1999	4	11	5	8.864
102	1999	4	12	8.7	7.44
103	1999	4	13	10.3	5.104
104	1999	4	14	0.4	3.377
105	1999	4	15	0	4.326
106	1999	4	16	0	4.91
107	1999	4	17	0.8	6.455
108	1999	4	18	0	6.285
109	1999	4	19	1	6.242
110	1999	4	20	3.5	8.368
111	1999	4	21	5.6	11.539
112	1999	4	22	3.5	10.2
113	1999	4	23	0	11.241
114	1999	4	24	0.8	9.778
115	1999	4	25	0	11.899
116	1999	4	26	1.5	13.954
117	1999	4	27	0	12.934
118	1999	4	28	0	12.578
119	1999	4	29	0	10.12
120	1999	4	30	0	12.175
121	1999	5	1	0	12.353
122	1999	5	2	0	13.151
123	1999	5	3	0	13.929
124	1999	5	4	0	12.793
125	1999	5	5	3.4	11.121
126	1999	5	6	0	13.346
127	1999	5	7	11.5	14.508
128	1999	5	8	0	14.096
129	1999	5	9	0	15.436
130	1999	5	10	0.4	15.248
131	1999	5	11	4.1	13.591
132	1999	5	12	1.3	12.906
133	1999	5	13	0	12.411
134	1999	5	14	1	11.848
135	1999	5	15	0	10.238
136	1999	5	16	0	9.468
137	1999	5	17	0	12.398
138	1999	5	18	0	13.592
139	1999	5	19	10.7	16.629
140	1999	5	20	0.5	13.504
141	1999	5	21	2.1	14.545
142	1999	5	22	0	12.031
143	1999	5	23	0	12.507
144	1999	5	24	0	13.487
145	1999	5	25	0	13.444
146	1999	5	26	0	14.323
147	1999	5	27	0	19.956
148	1999	5	28	0	19.838
149	1999	5	29	14	19.754
150	1999	5	30	58.2	16.987
151	1999	5	31	0	13.304
152	1999	6	1	0	16.668
153	1999	6	2	6.5	17.669
154	1999	6	3	5	14.374
155	1999	6	4	11	13.378
156	1999	6	5	18.9	11.212
157	1999	6	6	5	11.581
158	1999	6	7	8.3	12.236
159	1999	6	8	3.1	12.227
160	1999	6	9	0	12.867
161	1999	6	10	1.8	13.335
162	1999	6	11	2	10.922
163	1999	6	12	0.8	13.159
164	1999	6	13	0	14.648
165	1999	6	14	1.2	17.014
166	1999	6	15	0	17.686
167	1999	6	16	0	18.974
168	1999	6	17	0	17.625
169	1999	6	18	0	13.279
170	1999	6	19	0	16.01
171	1999	6	20	9.5	13.621
172	1999	6	21	2.3	11.156
173	1999	6	22	1.4	11.905
174	1999	6	23	0	13.949
175	1999	6	24	0	14.988
176	1999	6	25	0	14.582
177	1999	6	26	0.6	17.837
178	1999	6	27	5	16.706
179	1999	6	28	1.7	14.423
180	1999	6	29	5.5	16.295
181	1999	6	30	0.8	15.946
182	1999	7	1	0.5	14.913
183	1999	7	2	0	18.19
184	1999	7	3	0	20.319
185	1999	7	4	18.2	19.058
186	1999	7	5	2.6	16.271
187	1999	7	6	0	16.959
188	1999	7	7	0	16.911
189	1999	7	8	0	17.325
190	1999	7	9	0	18.412
191	1999	7	10	0	20.64
192	1999	7	11	0	22.681
193	1999	7	12	0	22.42
194	1999	7	13	10.4	17.919
195	1999	7	14	0	16.149
196	1999	7	15	0	16.208
197	1999	7	16	0	17.06
198	1999	7	17	0	18.388
199	1999	7	18	1.2	22.07
200	1999	7	19	0	21.61
201	1999	7	20	3	19.804
202	1999	7	21	0	15.977
203	1999	7	22	5	13.494
204	1999	7	23	0	14.259
205	1999	7	24	0	19.166
206	1999	7	25	0	21.493
207	1999	7	26	0	16.865
208	1999	7	27	0	15.737
209	1999	7	28	0	17.813
210	1999	7	29	0	20.308
211	1999	7	30	0	22.174
212	1999	7	31	0	22.469
213	1999	8	1	0	22.859
214	1999	8	2	0	23.891
215	1999	8	3	0	20.57
216	1999	8	4	1.2	20.504
217	1999	8	5	0	20.171
218	1999	8	6	2.5	20.836
219	1999	8	7	1.8	18.856
220	1999	8	8	4.9	17.214
221	1999	8	9	5.4	16.991
222	1999	8	10	1	17.456
223	1999	8	11	0	14.789
224	1999	8	12	0	14.647
225	1999	8	13	5.9	16.541
226	1999	8	14	18.9	15.117
227	1999	8	15	0	15.216
228	1999	8	16	7	14.025
229	1999	8	17	1.9	13.456
230	1999	8	18	8.6	14.52
231	1999	8	19	2.6	14.389
232	1999	8	20	0.6	14.269
233	1999	8	21	0	13.336
234	1999	8	22	0	13.455
235	1999	8	23	0	14.542
236	1999	8	24	0	17.336
237	1999	8	25	0	22.92
238	1999	8	26	0	21.529
239	1999	8	27	0	17.532
240	1999	8	28	0	17.064
241	1999	8	29	0	17.551
242	1999	8	30	0	17.227
243	1999	8	31	0	15.776
244	1999	9	1	0	16.873
245	1999	9	2	0	18.183
246	1999	9	3	0	17.518
247	1999	9	4	0	18.515
248	1999	9	5	0	19.115
249	1999	9	6	8.1	17.908
250	1999	9	7	0	18.13
251	1999	9	8	0	18.421
252	1999	9	9	0	18.423
253	1999	9	10	0	17.225
254	1999	9	11	0	16.111
255	1999	9	12	0	15.051
256	1999	9	13	0	16.972
257	1999	9	14	0.4	15.115
258	1999	9	15	8.1	15.019
259	1999	9	16	0	16.004
260	1999	9	17	0	15.798
261	1999	9	18	0	14.27
262	1999	9	19	2.8	16.518
263	1999	9	20	0.7	16.62
264	1999	9	21	5.2	14.314
265	1999	9	22	0.4	16.504
266	1999	9	23	1.5	17.781
267	1999	9	24	7.6	17.441
268	1999	9	25	0	15.846
269	1999	9	26	1.8	14.505
270	1999	9	27	4.3	13.334
271	1999	9	28	3	14.88
272	1999	9	29	1.1	15.888
273	1999	9	30	14	14.039
274	1999	10	1	1.8	13.265
275	1999	10	2	1.8	12.22
276	1999	10	3	8.1	10.098
277	1999	10	4	13	8.595
278	1999	10	5	2	8.531
279	1999	10	6	0.3	9.603
280	1999	10	7	0	10.338
281	1999	10	8	8.3	11.993
282	1999	10	9	0.9	13.48
283	1999	10	10	0.9	14.256
284	1999	10	11	1.4	12.455
285	1999	10	12	0	10.614
286	1999	10	13	0	10.519
287	1999	10	14	0	10.194
288	1999	10	15	0	10.368
289	1999	10	16	0	8.936
290	1999	10	17	0	6.179
291	1999	10	18	0	5.266
292	1999	10	19	0	4.679
293	1999	10	20	0	5.428
294	1999	10	21	1	6.357
295	1999	10	22	9.5	10.743
296	1999	10	23	0	13.296
297	1999	10	24	2.1	12.492
298	1999	10	25	0	12.233
299	1999	10	26	0	13.197
300	1999	10	27	0	10.72
301	1999	10	28	0	10.699
302	1999	10	29	0	11.531
303	1999	10	30	4.5	14.465
304	1999	10	31	0	11.807
305	1999	11	1	4.5	12.823
306	1999	11	2	0.6	11.824
307	1999	11	3	0	9.077
308	1999	11	4	0	8.866
309	1999	11	5	2	7.565
310	1999	11	6	1	8.391
311	1999	11	7	0.5	8.621
312	1999	11	8	3.1	8.345
313	1999	11	9	1.1	9.386
314	1999	11	10	0	8.365
315	1999	11	11	0	6.026
316	1999	11	12	0	2.773
317	1999	11	13	1.4	1.321
318	1999	11	14	0	8.507
319	1999	11	15	0	2.345
320	1999	11	16	12.9	0.059
321	1999	11	17	10	3.683
322	1999	11	18	8.4	2.657
323	1999	11	19	0.5	2.456
324	1999	11	20	0	2.135
325	1999	11	21	0	0.029
326	1999	11	22	2.5	3.296
327	1999	11	23	0	7.177
328	1999	11	24	0.2	8.616
329	1999	11	25	2.5	8.547
330	1999	11	26	0.9	7.883
331	1999	11	27	0	7.582
332	1999	11	28	0	9.838
333	1999	11	29	0.5	8.402
334	1999	11	30	0.2	8.488
335	1999	12	1	1.9	9.845
336	1999	12	2	0	7.026
337	1999	12	3	5.4	7.919
338	1999	12	4	5	4.024
339	1999	12	5	0.5	4.107
340	1999	12	6	3.1	6.145
341	1999	12	7	9.4	8.21
342	1999	12	8	1.9	8.031
343	1999	12	9	3.2	8.074
344	1999	12	10	0.6	6.346
345	1999	12	11	25.4	8.61
346	1999	12	12	22	7.618
347	1999	12	13	9.5	5.349
348	1999	12	14	4.8	2.63
349	1999	12	15	1	0.107
350	1999	12	16	2	1.372
351	1999	12	17	6.6	4.877
352	1999	12	18	0.2	4.423
353	1999	12	19	4	1.642
354	1999	12	20	0	1.347
355	1999	12	21	0	-0.877
356	1999	12	22	4	-0.314
357	1999	12	23	0	6.177
358	1999	12	24	22.4	7.371
359	1999	12	25	19.4	8.726
360	1999	12	26	21.1	7.169
361	1999	12	27	0	3.931
362	1999	12	28	1	2.543
363	1999	12	29	0	3.974
364	1999	12	30	5	3.492
365	1999	12	31	12.5	4.172
1	2000	1	1	0	5.012
2	2000	1	2	0.4	7.273
3	2000	1	3	6.8	7.99
4	2000	1	4	10.1	8.294
5	2000	1	5	0	7.738
6	2000	1	6	3	5.097
7	2000	1	7	0	7.754
8	2000	1	8	1.3	6.695
9	2000	1	9	0	6.613
10	2000	1	10	0	4.119
11	2000	1	11	0	1.212
12	2000	1	12	0	1.052
13	2000	1	13	1	-0.268
14	2000	1	14	0	1.385
15	2000	1	15	1.3	2.452
16	2000	1	16	0.7	2.664
17	2000	1	17	0.8	4.148
18	2000	1	18	0	5.665
19	2000	1	19	0	6.445
20	2000	1	20	1.6	4.177
21	2000	1	21	6.4	3.799
22	2000	1	22	2.1	5.073
23	2000	1	23	0	4.551
24	2000	1	24	0	2.139
25	2000	1	25	0	-2.459
26	2000	1	26	0	0.024
27	2000	1	27	0	1.251
28	2000	1	28	7.1	0.383
29	2000	1	29	7.4	1.588
30	2000	1	30	1.2	8.528
31	2000	1	31	0	9.945
32	2000	2	1	7.2	10.349
33	2000	2	2	0.3	8.707
34	2000	2	3	0	6.578
35	2000	2	4	3.1	6.313
36	2000	2	5	0	7.514
37	2000	2	6	3.2	8.65
38	2000	2	7	6.3	8.19
39	2000	2	8	9.8	7.964
40	2000	2	9	0.3	9.254
41	2000	2	10	9.1	6.476
42	2000	2	11	0	6.161
43	2000	2	12	2.5	4.732
44	2000	2	13	0	4.87
45	2000	2	14	8.3	6.038
46	2000	2	15	4.1	4.767
47	2000	2	16	7.2	7.083
48	2000	2	17	4.2	3.441
49	2000	2	18	5.8	3.392
50	2000	2	19	1	5.389
51	2000	2	20	0	5.067
52	2000	2	21	0	3.298
53	2000	2	22	0	2.995
54	2000	2	23	3.5	4.023
55	2000	2	24	14	6.096
56	2000	2	25	0	8.088
57	2000	2	26	0	5.972
58	2000	2	27	0	4.304
59	2000	2	28	6.5	7.678
60	2000	2	29	10.8	9.544
61	2000	3	1	1.4	6.708
62	2000	3	2	24.6	5.099
63	2000	3	3	6.4	4.522
64	2000	3	4	2	6.487
65	2000	3	5	0	2.128
66	2000	3	6	0	3.66
67	2000	3	7	3.5	6.406
68	2000	3	8	8.4	9.141
69	2000	3	9	0	10.728
70	2000	3	10	0.1	11.21
71	2000	3	11	0	8.251
72	2000	3	12	0	8.525
73	2000	3	13	0.3	7.568
74	2000	3	14	3.4	7.788
75	2000	3	15	0	8.421
76	2000	3	16	0	5.916
77	2000	3	17	0.4	8.07
78	2000	3	18	3.8	7.528
79	2000	3	19	0	6.668
80	2000	3	20	0	6.205
81	2000	3	21	0	5.445
82	2000	3	22	0	6.505
83	2000	3	23	2	9.02
84	2000	3	24	4.7	11.168
85	2000	3	25	1	10.314
86	2000	3	26	2.5	10.074
87	2000	3	27	0.8	6.031
88	2000	3	28	1	5.582
89	2000	3	29	0	3.812
90	2000	3	30	0	5.358
91	2000	3	31	0.8	6.411
92	2000	4	1	0	6.511
93	2000	4	2	0	6.954
94	2000	4	3	0	10.193
95	2000	4	4	0.9	11.968
96	2000	4	5	0	10.487
97	2000	4	6	0	4.521
98	2000	4	7	0	4.957
99	2000	4	8	0	7.443
100	2000	4	9	0	8.747
101	2000	4	10	0	10.413
102	2000	4	11	3	6.841
103	2000	4	12	9	6.621
104	2000	4	13	6.6	5.396
105	2000	4	14	0.4	5.17
106	2000	4	15	0.4	7.595
107	2000	4	16	2	8.615
108	2000	4	17	0.5	8.932
109	2000	4	18	0	10.397
110	2000	4	19	0	10.936
111	2000	4	20	1.5	11.78
112	2000	4	21	0.4	12.989
113	2000	4	22	11.5	14.19
114	2000	4	23	1.7	13.359
115	2000	4	24	0	10.59
116	2000	4	25	0	11.873
117	2000	4	26	0.4	14.442
118	2000	4	27	0.3	15.301
119	2000	4	28	0	14.545
120	2000	4	29	0.7	16.043
121	2000	4	30	0	11.861
122	2000	5	1	0	13.28
123	2000	5	2	0.8	13.46
124	2000	5	3	1	10.46
125	2000	5	4	0	10.652
126	2000	5	5	0	13.388
127	2000	5	6	0	17.716
128	2000	5	7	13.8	20.368
129	2000	5	8	0	18.258
130	2000	5	9	0	19.627
131	2000	5	10	25.6	20.705
132	2000	5	11	0	18.605
133	2000	5	12	0	18.124
134	2000	5	13	0	18.039
135	2000	5	14	0	18.168
136	2000	5	15	0	20.831
137	2000	5	16	11.1	22.154
138	2000	5	17	1.1	20.79
139	2000	5	18	9	13.554
140	2000	5	19	5	10.881
141	2000	5	20	3.3	9.797
142	2000	5	21	9	11.637
143	2000	5	22	0	10.09
144	2000	5	23	6.6	11.858
145	2000	5	24	11.5	14.183
146	2000	5	25	2.2	14.393
147	2000	5	26	4.8	13.224
148	2000	5	27	11.3	13.898
149	2000	5	28	3.1	12.222
150	2000	5	29	7.9	10.038
151	2000	5	30	0	11.04
152	2000	5	31	0	10.793
153	2000	6	1	0	13.658
154	2000	6	2	0	15.497
155	2000	6	3	13.4	17.016
156	2000	6	4	0	19.07
157	2000	6	5	12.3	16.932
158	2000	6	6	2.8	11.786
159	2000	6	7	0	13.393
160	2000	6	8	0	13.184
161	2000	6	9	0	16.859
162	2000	6	10	0	21.06
163	2000	6	11	0	16.157
164	2000	6	12	0	14.457
165	2000	6	13	0	15.99
166	2000	6	14	1.9	18.13
167	2000	6	15	0	17.446
168	2000	6	16	0	15.716
169	2000	6	17	0	14.66
170	2000	6	18	0	16.229
171	2000	6	19	0	22.209
172	2000	6	20	0	25.845
173	2000	6	21	2	26.36
174	2000	6	22	2.3	20.667
175	2000	6	23	6.5	16.278
176	2000	6	24	33.5	15.124
177	2000	6	25	0.8	11.908
178	2000	6	26	0	12.274
179	2000	6	27	0	12.45
180	2000	6	28	0	13.556
181	2000	6	29	0	12.668
182	2000	6	30	0.3	11.987
183	2000	7	1	0.2	14.723
184	2000	7	2	4	15.552
185	2000	7	3	2.5	19.057
186	2000	7	4	18.5	18.114
187	2000	7	5	2.8	17.155
188	2000	7	6	0	15.291
189	2000	7	7	1.6	16.247
190	2000	7	8	6.3	13.649
191	2000	7	9	8.7	12.503
192	2000	7	10	5.7	13.191
193	2000	7	11	8.6	14.611
194	2000	7	12	5.6	12.063
195	2000	7	13	1.2	12.189
196	2000	7	14	7.2	14.393
197	2000	7	15	2.3	13.645
198	2000	7	16	1	12.492
199	2000	7	17	0.2	12.945
200	2000	7	18	0.1	12.803
201	2000	7	19	0	13.475
202	2000	7	20	0	16.575
203	2000	7	21	0	17.685
204	2000	7	22	0	13.893
205	2000	7	23	0	14.084
206	2000	7	24	24.3	16.331
207	2000	7	25	0.2	17.024
208	2000	7	26	0	14.716
209	2000	7	27	12.9	15.025
210	2000	7	28	3	15.591
211	2000	7	29	14	16.323
212	2000	7	30	0.4	16.423
213	2000	7	31	0	16.853
214	2000	8	1	11.2	18.48
215	2000	8	2	0	21.235
216	2000	8	3	2.3	17.563
217	2000	8	4	0	16.686
218	2000	8	5	0	16.023
219	2000	8	6	0	16.776
220	2000	8	7	0.4	17.596
221	2000	8	8	0	18.085
222	2000	8	9	0	18.339
223	2000	8	10	0	18.868
224	2000	8	11	0	18.257
225	2000	8	12	0	18.58
226	2000	8	13	0	19.274
227	2000	8	14	0	22.883
228	2000	8	15	0	21.526
229	2000	8	16	2	18.611
230	2000	8	17	0.3	18.384
231	2000	8	18	3	18.127
232	2000	8	19	35.2	17.404
233	2000	8	20	3.2	17.866
234	2000	8	21	5.2	17.565
235	2000	8	22	0	14.825
236	2000	8	23	0	15.896
237	2000	8	24	0	16.191
238	2000	8	25	0	16.542
239	2000	8	26	0.6	16.783
240	2000	8	27	1.2	18.733
241	2000	8	28	0	16.676
242	2000	8	29	0	15.396
243	2000	8	30	0	15.303
244	2000	8	31	0	14.823
245	2000	9	1	20.5	15.121
246	2000	9	2	4.5	14.913
247	2000	9	3	1	13.329
248	2000	9	4	0	13.724
249	2000	9	5	1	13.007
250	2000	9	6	2	13.703
251	2000	9	7	0	14.046
252	2000	9	8	0.6	14.474
253	2000	9	9	0	16.41
254	2000	9	10	0	17.169
255	2000	9	11	0	17.762
256	2000	9	12	0	19.512
257	2000	9	13	0.2	17.651
258	2000	9	14	0.1	15.735
259	2000	9	15	14.7	16.626
260	2000	9	16	37.5	16.606
261	2000	9	17	0	14.261
262	2000	9	18	0	14.799
263	2000	9	19	0	14.937
264	2000	9	20	0	17.485
265	2000	9	21	0	14.465
266	2000	9	22	0	15.082
267	2000	9	23	0	16.281
268	2000	9	24	0.5	16.69
269	2000	9	25	1.5	14.579
270	2000	9	26	10	14.703
271	2000	9	27	1.7	17.001
272	2000	9	28	2	15.531
273	2000	9	29	1.1	14.868
274	2000	9	30	2	16.155
275	2000	10	1	2.8	14.363
276	2000	10	2	4.8	12.805
277	2000	10	3	0.4	12.168
278	2000	10	4	0	12.949
279	2000	10	5	6.4	12.339
280	2000	10	6	19.8	11.311
281	2000	10	7	1.3	7.495
282	2000	10	8	3.5	8.02
283	2000	10	9	13.6	9.343
284	2000	10	10	13.5	8.899
285	2000	10	11	3	7.921
286	2000	10	12	0	9.129
287	2000	10	13	0.4	10.429
288	2000	10	14	0	10.702
289	2000	10	15	0.6	8.057
290	2000	10	16	9.2	8.234
291	2000	10	17	0	9.861
292	2000	10	18	12.5	9.624
293	2000	10	19	0.2	8.871
294	2000	10	20	0	11.378
295	2000	10	21	0	11.21
296	2000	10	22	0	14.463
297	2000	10	23	2.8	14.527
298	2000	10	24	0	13.872
299	2000	10	25	1.1	11.335
300	2000	10	26	0.6	11.501
301	2000	10	27	13.3	9.702
302	2000	10	28	3	9.821
303	2000	10	29	2.3	11.972
304	2000	10	30	10	9.372
305	2000	10	31	1.7	9.606
306	2000	11	1	6.4	8.731
307	2000	11	2	3.7	7
308	2000	11	3	0.8	7.089
309	2000	11	4	0	7.641
310	2000	11	5	9	5.793
311	2000	11	6	1.5	5.73
312	2000	11	7	2.2	8.249
313	2000	11	8	2.4	6.686
314	2000	11	9	0	6.77
315	2000	11	10	0.3	6.935
316	2000	11	11	2.4	6.437
317	2000	11	12	9.8	7.964
318	2000	11	13	3.3	8.325
319	2000	11	14	0.2	7.664
320	2000	11	15	0	5.728
321	2000	11	16	3	5.02
322	2000	11	17	6.6	6.416
323	2000	11	18	4.5	4.238
324	2000	11	19	7.5	5.689
325	2000	11	20	1.3	8.166
326	2000	11	21	4	4.882
327	2000	11	22	4.3	5.302
328	2000	11	23	3	8.674
329	2000	11	24	2.4	8.38
330	2000	11	25	14	7.094
331	2000	11	26	0.2	7.272
332	2000	11	27	11.6	7.645
333	2000	11	28	0	6.482
334	2000	11	29	0	12.014
335	2000	11	30	0	12.347
336	2000	12	1	2.4	10.248
337	2000	12	2	9.2	11.652
338	2000	12	3	0	10.598
339	2000	12	4	1	8.387
340	2000	12	5	0.1	7.138
341	2000	12	6	3	10.02
342	2000	12	7	2.4	11.632
343	2000	12	8	0.8	10.058
344	2000	12	9	3	12.901
345	2000	12	10	10.8	9.867
346	2000	12	11	9.8	9.736
347	2000	12	12	2.5	12.201
348	2000	12	13	6.5	12.954
349	2000	12	14	4.7	10.565
350	2000	12	15	10	7.855
351	2000	12	16	0	5.264
352	2000	12	17	0	4.008
353	2000	12	18	0.6	3.119
354	2000	12	19	0	3.178
355	2000	12	20	0	5.369
356	2000	12	21	0	2.837
357	2000	12	22	0	1.002
358	2000	12	23	0	-1.381
359	2000	12	24	2	0.934
360	2000	12	25	1.8	-0.276
361	2000	12	26	2	-0.245
362	2000	12	27	3.5	-2.014
363	2000	12	28	0	-0.94
364	2000	12	29	1	1.107
365	2000	12	30	0	9.969
366	2000	12	31	2.5	7.764
1	2001	1	1	0	0.29
2	2001	1	2	7	1.839
3	2001	1	3	12	1.236
4	2001	1	4	3	4.999
5	2001	1	5	0	9.631
6	2001	1	6	3.1	7.329
7	2001	1	7	5	7.832
8	2001	1	8	4.7	8.049
9	2001	1	9	0	6.423
10	2001	1	10	0	5.571
11	2001	1	11	0	3.874
12	2001	1	12	8	4.212
13	2001	1	13	2	1.869
14	2001	1	14	1.6	1.962
15	2001	1	15	2.9	0.737
16	2001	1	16	12.9	0.017
17	2001	1	17	0.3	-0.676
18	2001	1	18	0	-1.561
19	2001	1	19	1.3	-1.789
20	2001	1	20	1.6	-3.027
21	2001	1	21	2.6	-1.942
22	2001	1	22	1	-0.424
23	2001	1	23	0.8	-0.057
24	2001	1	24	1.5	-0.722
25	2001	1	25	5.6	5.433
26	2001	1	26	7.6	8.161
27	2001	1	27	4.4	9.433
28	2001	1	28	5	6.403
29	2001	1	29	0	5.693
30	2001	1	30	0	4.407
31	2001	1	31	0	3.646
32	2001	2	1	0.2	3.798
33	2001	2	2	8	2.952
34	2001	2	3	7	1.094
35	2001	2	4	14	-1.408
36	2001	2	5	4	0
37	2001	2	6	1	5.116
38	2001	2	7	6	7.108
39	2001	2	8	5	9.471
40	2001	2	9	0	11.702
41	2001	2	10	0.5	10.502
42	2001	2	11	0	9.238
43	2001	2	12	9.3	4.397
44	2001	2	13	0	3.431
45	2001	2	14	0	9.786
46	2001	2	15	0	10.879
47	2001	2	16	0.9	6.204
48	2001	2	17	0	3.32
49	2001	2	18	0	6.996
50	2001	2	19	0	4.196
51	2001	2	20	0	4.579
52	2001	2	21	6.1	4.146
53	2001	2	22	3.2	4.72
54	2001	2	23	3.5	4.979
55	2001	2	24	3	6.264
56	2001	2	25	2	5.865
57	2001	2	26	0	2.852
58	2001	2	27	0.5	-0.861
59	2001	2	28	1	-0.151
60	2001	3	1	0.2	1.272
61	2001	3	2	0.3	2.1
62	2001	3	3	0.4	4.247
63	2001	3	4	1	2.687
64	2001	3	5	0	1.242
65	2001	3	6	5	-0.611
66	2001	3	7	0.3	1.017
67	2001	3	8	5	2.273
68	2001	3	9	1.5	4.187
69	2001	3	10	4.5	9.764
70	2001	3	11	5	9.489
71	2001	3	12	3.5	9.536
72	2001	3	13	9.1	10.515
73	2001	3	14	2	11.716
74	2001	3	15	1.8	9.214
75	2001	3	16	0	5.652
76	2001	3	17	7.5	6.454
77	2001	3	18	11.1	8.115
78	2001	3	19	0.6	8.394
79	2001	3	20	1.5	6.243
80	2001	3	21	7.4	4.364
81	2001	3	22	4.8	2.895
82	2001	3	23	9.3	2.338
83	2001	3	24	1	3.604
84	2001	3	25	0	5.049
85	2001	3	26	0	8.906
86	2001	3	27	1.3	8.419
87	2001	3	28	10.4	2.847
88	2001	3	29	5	3.323
89	2001	3	30	0	4.883
90	2001	3	31	0	7.527
91	2001	4	1	0	6.928
92	2001	4	2	0	7.568
93	2001	4	3	0.2	9.334
94	2001	4	4	7.3	13.208
95	2001	4	5	6.5	15.943
96	2001	4	6	1.4	12.627
97	2001	4	7	0.3	9.009
98	2001	4	8	0	7.46
99	2001	4	9	2.7	11.392
100	2001	4	10	5.6	9.069
101	2001	4	11	0.5	7.369
102	2001	4	12	0	8.473
103	2001	4	13	0	8.992
104	2001	4	14	19.8	8.263
105	2001	4	15	4.1	5.779
106	2001	4	16	2.1	3.973
107	2001	4	17	3.7	2.613
108	2001	4	18	2.6	8.03
109	2001	4	19	2.5	6.511
110	2001	4	20	0.4	6.193
111	2001	4	21	0	5.309
112	2001	4	22	0	3.543
113	2001	4	23	0	3.871
114	2001	4	24	2.4	5.616
115	2001	4	25	2.1	7.187
116	2001	4	26	11.8	9.246
117	2001	4	27	2.3	10.442
118	2001	4	28	2	10.698
119	2001	4	29	0	10.459
120	2001	4	30	1.3	9.903
121	2001	5	1	0	11.249
122	2001	5	2	8	12.519
123	2001	5	3	1.9	12.436
124	2001	5	4	0	11.415
125	2001	5	5	0	13.769
126	2001	5	6	0	13.492
127	2001	5	7	0	8.074
128	2001	5	8	0	7.974
129	2001	5	9	0	9.867
130	2001	5	10	0	11.853
131	2001	5	11	0	11.047
132	2001	5	12	0	16.767
133	2001	5	13	0	20.152
134	2001	5	14	1.3	20.07
135	2001	5	15	2.6	19.059
136	2001	5	16	3.8	20.002
137	2001	5	17	2.7	13.592
138	2001	5	18	2	13.958
139	2001	5	19	0	13.845
140	2001	5	20	0	11.923
141	2001	5	21	0	10.471
142	2001	5	22	0	12.019
143	2001	5	23	0	12.492
144	2001	5	24	0	12.846
145	2001	5	25	0	13.872
146	2001	5	26	0	16.872
147	2001	5	27	0	17.417
148	2001	5	28	0	15.94
149	2001	5	29	0	17.833
150	2001	5	30	0	16.306
151	2001	5	31	0	18.957
152	2001	6	1	7	17.181
153	2001	6	2	9.5	17.276
154	2001	6	3	0.7	13.765
155	2001	6	4	0.4	12.487
156	2001	6	5	1	10.875
157	2001	6	6	0.5	8.829
158	2001	6	7	0.4	11.762
159	2001	6	8	0	15.747
160	2001	6	9	0	15.317
161	2001	6	10	5	12.582
162	2001	6	11	0	12.146
163	2001	6	12	0	12.352
164	2001	6	13	0	12.013
165	2001	6	14	0	12.347
166	2001	6	15	0	13.325
167	2001	6	16	9	14.339
168	2001	6	17	9	16.265
169	2001	6	18	0	17.848
170	2001	6	19	0	14.894
171	2001	6	20	0	13.797
172	2001	6	21	0	12.017
173	2001	6	22	0	13.889
174	2001	6	23	0	17.122
175	2001	6	24	0	14.453
176	2001	6	25	0	13.709
177	2001	6	26	0.5	15.634
178	2001	6	27	0	19.878
179	2001	6	28	0	20.248
180	2001	6	29	0	22.347
181	2001	6	30	0.6	19.568
182	2001	7	1	0	17.864
183	2001	7	2	0	19.316
184	2001	7	3	0	19.479
185	2001	7	4	0	18.28
186	2001	7	5	1.3	18.842
187	2001	7	6	7.4	21.149
188	2001	7	7	9	22.704
189	2001	7	8	0.2	24.47
190	2001	7	9	0.3	22.309
191	2001	7	10	4.8	19.007
192	2001	7	11	0.3	16.296
193	2001	7	12	3	16.773
194	2001	7	13	0	17.204
195	2001	7	14	7.3	16.108
196	2001	7	15	0	15.139
197	2001	7	16	0	15.605
198	2001	7	17	14.7	13.703
199	2001	7	18	8.2	14.374
200	2001	7	19	8.4	15.813
201	2001	7	20	2.8	16.803
202	2001	7	21	1	14.67
203	2001	7	22	103	15.119
204	2001	7	23	1	14.749
205	2001	7	24	0	14.931
206	2001	7	25	0	19.364
207	2001	7	26	0	17.994
208	2001	7	27	0.3	19.435
209	2001	7	28	0	20.165
210	2001	7	29	0	22.153
211	2001	7	30	0	22.57
212	2001	7	31	0	20.85
213	2001	8	1	0	20.916
214	2001	8	2	8.7	23.015
215	2001	8	3	1.7	19.905
216	2001	8	4	1.8	17.404
217	2001	8	5	1.1	19.124
218	2001	8	6	0	19.046
219	2001	8	7	15.3	17.006
220	2001	8	8	0.5	16.436
221	2001	8	9	2.6	17.548
222	2001	8	10	14.2	17.404
223	2001	8	11	0.3	16.34
224	2001	8	12	0	14.979
225	2001	8	13	0	14.159
226	2001	8	14	0	16.231
227	2001	8	15	0	18.395
228	2001	8	16	0	19.697
229	2001	8	17	0.3	22.627
230	2001	8	18	13	24.822
231	2001	8	19	0.3	20.059
232	2001	8	20	0	17.935
233	2001	8	21	0	20.202
234	2001	8	22	0	18.935
235	2001	8	23	0	18.057
236	2001	8	24	0	19.555
237	2001	8	25	0	21.254
238	2001	8	26	2.6	23.252
239	2001	8	27	0	25.189
240	2001	8	28	0	25.96
241	2001	8	29	0	23.791
242	2001	8	30	2.9	17.324
243	2001	8	31	5.6	15.784
244	2001	9	1	0.6	15.788
245	2001	9	2	5.3	14.149
246	2001	9	3	10.7	14.834
247	2001	9	4	11.8	15.495
248	2001	9	5	16.8	14.668
249	2001	9	6	1.2	15.678
250	2001	9	7	3.5	13.192
251	2001	9	8	5.3	13.586
252	2001	9	9	19.4	15.036
253	2001	9	10	1	14.915
254	2001	9	11	2.5	14.05
255	2001	9	12	6.1	10.568
256	2001	9	13	2.1	11.937
257	2001	9	14	2.7	12.397
258	2001	9	15	19.2	14.921
259	2001	9	16	6	13.323
260	2001	9	17	18.5	12.184
261	2001	9	18	0.4	11.904
262	2001	9	19	30	10.143
263	2001	9	20	2.5	10.735
264	2001	9	21	0	10.812
265	2001	9	22	4.3	10.712
266	2001	9	23	0.4	12.834
267	2001	9	24	0	12.794
268	2001	9	25	0	12.073
269	2001	9	26	24	12.119
270	2001	9	27	0.7	12.714
271	2001	9	28	0	11.518
272	2001	9	29	4.3	11.764
273	2001	9	30	3	15.311
274	2001	10	1	12.4	15.376
275	2001	10	2	10	14.137
276	2001	10	3	0.3	15.405
277	2001	10	4	0	16.587
278	2001	10	5	0	16.678
279	2001	10	6	20.5	15.09
280	2001	10	7	3.2	13.684
281	2001	10	8	0	13.781
282	2001	10	9	1.4	15.337
283	2001	10	10	0	15.07
284	2001	10	11	0	14.505
285	2001	10	12	0	13.931
286	2001	10	13	0	13.463
287	2001	10	14	0	14.547
288	2001	10	15	0.7	14.811
289	2001	10	16	0	17.794
290	2001	10	17	0	16.62
291	2001	10	18	2	17.12
292	2001	10	19	0.4	14.333
293	2001	10	20	0.7	13.585
294	2001	10	21	0	14.426
295	2001	10	22	0.8	15.229
296	2001	10	23	6.2	15.897
297	2001	10	24	2.2	14.336
298	2001	10	25	0	12.887
299	2001	10	26	2	12.36
300	2001	10	27	6	11.428
301	2001	10	28	4.5	13.221
302	2001	10	29	0	12.317
303	2001	10	30	0	13.039
304	2001	10	31	3.6	11.523
305	2001	11	1	0	11.535
306	2001	11	2	0	14.951
307	2001	11	3	0	12.417
308	2001	11	4	0	9.588
309	2001	11	5	2.4	9.72
310	2001	11	6	1.6	9.784
311	2001	11	7	21	9.577
312	2001	11	8	10	9.143
313	2001	11	9	0	9.486
314	2001	11	10	0	10.075
315	2001	11	11	0	6.631
316	2001	11	12	5.6	3.511
317	2001	11	13	0	2.189
318	2001	11	14	0	4.38
319	2001	11	15	0	8.777
320	2001	11	16	0.3	5.718
321	2001	11	17	0	4.262
322	2001	11	18	0	0.685
323	2001	11	19	0	5.406
324	2001	11	20	0	6.715
325	2001	11	21	10	5.435
326	2001	11	22	4.2	6.094
327	2001	11	23	1.5	7.193
328	2001	11	24	3.2	8.093
329	2001	11	25	11.3	7.034
330	2001	11	26	0.2	4.62
331	2001	11	27	2	6.92
332	2001	11	28	0	10.648
333	2001	11	29	23	7.341
334	2001	11	30	11.5	5.023
335	2001	12	1	1	6.94
336	2001	12	2	5	8.521
337	2001	12	3	0.5	12.911
338	2001	12	4	3	12.987
339	2001	12	5	2	6.923
340	2001	12	6	0	9.795
341	2001	12	7	0	9.119
342	2001	12	8	0	7.918
343	2001	12	9	0	8.474
344	2001	12	10	0	3.597
345	2001	12	11	0	0.645
346	2001	12	12	0	-0.002
347	2001	12	13	0	0.614
348	2001	12	14	0	3.87
349	2001	12	15	0	3.797
350	2001	12	16	0	2.339
351	2001	12	17	1.2	-3.524
352	2001	12	18	0.5	-2.011
353	2001	12	19	1.5	-0.028
354	2001	12	20	0	-0.642
355	2001	12	21	23	2.882
356	2001	12	22	5	4.743
357	2001	12	23	0	2.654
358	2001	12	24	10.5	3.684
359	2001	12	25	4	1.452
360	2001	12	26	14	-2.194
361	2001	12	27	5	2.4
362	2001	12	28	0.8	5.956
363	2001	12	29	1.2	1.283
364	2001	12	30	8	2.543
365	2001	12	31	12.5	4.172
1	2002	1	1	1.9	6.828
2	2002	1	2	0	2.284
3	2002	1	3	2	0.591
4	2002	1	4	0	-1.673
5	2002	1	5	0	-1.768
6	2002	1	6	0	-2.982
7	2002	1	7	0	-1.694
8	2002	1	8	0	-2.909
9	2002	1	9	2.5	-0.531
10	2002	1	10	36	1.326
11	2002	1	11	1.2	3.19
12	2002	1	12	0.2	2.416
13	2002	1	13	0.1	2.092
14	2002	1	14	0	1.465
15	2002	1	15	11.5	2.896
16	2002	1	16	0.9	3.319
17	2002	1	17	6.9	2.985
18	2002	1	18	1.2	4.112
19	2002	1	19	1.6	4.119
20	2002	1	20	14.2	4.615
21	2002	1	21	1.5	5.038
22	2002	1	22	0	4.4
23	2002	1	23	0	7.827
24	2002	1	24	0	8.267
25	2002	1	25	15	10.808
26	2002	1	26	5	7.546
27	2002	1	27	0	6.804
28	2002	1	28	0	8.735
29	2002	1	29	0	5.64
30	2002	1	30	0	10.669
31	2002	1	31	0	10.921
32	2002	2	1	0	11.873
33	2002	2	2	0.2	8.886
34	2002	2	3	11	9.937
35	2002	2	4	0	9.27
36	2002	2	5	10.7	10.444
37	2002	2	6	8.5	12.027
38	2002	2	7	17.5	11.343
39	2002	2	8	20	8.671
40	2002	2	9	0	10.305
41	2002	2	10	0.5	6.946
42	2002	2	11	0	6.189
43	2002	2	12	0	9.718
44	2002	2	13	0	10.439
45	2002	2	14	1.2	8.407
46	2002	2	15	0.4	10.519
47	2002	2	16	2	11.24
48	2002	2	17	0	7.954
49	2002	2	18	0	2.977
50	2002	2	19	0	1.112
51	2002	2	20	0	2.612
52	2002	2	21	0	2.47
53	2002	2	22	0	4.72
54	2002	2	23	0	6.688
55	2002	2	24	0	7.212
56	2002	2	25	13	3.958
57	2002	2	26	1.7	7.328
58	2002	2	27	0	4.848
59	2002	2	28	3.6	3.589
60	2002	3	1	1.5	8.9
61	2002	3	2	0	10.032
62	2002	3	3	0	5.902
63	2002	3	4	0	4.731
64	2002	3	5	0	4.168
65	2002	3	6	0	2.446
66	2002	3	7	1	4.655
67	2002	3	8	20	7.299
68	2002	3	9	3.5	6.947
69	2002	3	10	3.7	7.128
70	2002	3	11	1.5	9.866
71	2002	3	12	1.6	8.019
72	2002	3	13	17.3	8.108
73	2002	3	14	6.6	6.969
74	2002	3	15	18.5	9.09
75	2002	3	16	0.8	8.201
76	2002	3	17	3	4.773
77	2002	3	18	0.5	1.896
78	2002	3	19	2.5	5.742
79	2002	3	20	0	10.302
80	2002	3	21	0	9.516
81	2002	3	22	0	9.232
82	2002	3	23	0	8.847
83	2002	3	24	0	9.938
84	2002	3	25	0	10.683
85	2002	3	26	2.2	7.777
86	2002	3	27	2.8	5.005
87	2002	3	28	18	3.794
88	2002	3	29	0.4	4.565
89	2002	3	30	0	5.511
90	2002	3	31	73.5	5.052
91	2002	4	1	53.5	6.635
92	2002	4	2	0	8.554
93	2002	4	3	0	9.98
94	2002	4	4	0	9.629
95	2002	4	5	0	11.972
96	2002	4	6	0	13.99
97	2002	4	7	0	13.929
98	2002	4	8	1	12.046
99	2002	4	9	0	9.329
100	2002	4	10	0	5.431
101	2002	4	11	0	5.97
102	2002	4	12	0	7.162
103	2002	4	13	0	6.299
104	2002	4	14	0	6.231
105	2002	4	15	2	6.559
106	2002	4	16	3.5	7.046
107	2002	4	17	0	6.243
108	2002	4	18	1.2	5.223
109	2002	4	19	2.8	5.15
110	2002	4	20	0	6.865
111	2002	4	21	0	8.448
112	2002	4	22	0	8.718
113	2002	4	23	0	7.863
114	2002	4	24	0	8.68
115	2002	4	25	0	11.569
116	2002	4	26	0	14.038
117	2002	4	27	0	12.702
118	2002	4	28	0	12.827
119	2002	4	29	0	9.244
120	2002	4	30	4.2	7.872
121	2002	5	1	0	8.21
122	2002	5	2	3.4	9.482
123	2002	5	3	4.5	8.354
124	2002	5	4	2	10.375
125	2002	5	5	0	10.14
126	2002	5	6	0	8.127
127	2002	5	7	0	8.777
128	2002	5	8	0	7.384
129	2002	5	9	0	7.047
130	2002	5	10	0	9.52
131	2002	5	11	3.2	11.922
132	2002	5	12	0.7	12.756
133	2002	5	13	2.8	14.14
134	2002	5	14	0	11.87
135	2002	5	15	0.5	11.747
136	2002	5	16	0	10.416
137	2002	5	17	0	14.714
138	2002	5	18	0	12.269
139	2002	5	19	0	13.535
140	2002	5	20	3	16.703
141	2002	5	21	1	17.558
142	2002	5	22	3.5	14.841
143	2002	5	23	0.4	13.779
144	2002	5	24	3.5	15.635
145	2002	5	25	2	18.082
146	2002	5	26	7.5	14.508
147	2002	5	27	2.2	13.914
148	2002	5	28	1	10.986
149	2002	5	29	3	11.664
150	2002	5	30	4.4	11.404
151	2002	5	31	2.2	12.228
152	2002	6	1	0	12.661
153	2002	6	2	6	11.541
154	2002	6	3	13.5	12.243
155	2002	6	4	2.2	12.57
156	2002	6	5	0	13.694
157	2002	6	6	0.4	17.135
158	2002	6	7	1.5	16.463
159	2002	6	8	0	16.424
160	2002	6	9	4.3	16.825
161	2002	6	10	16.2	14.137
162	2002	6	11	6	13.019
163	2002	6	12	1	14.803
164	2002	6	13	0.3	14.829
165	2002	6	14	20.4	11.693
166	2002	6	15	9.8	12.244
167	2002	6	16	29.5	14.221
168	2002	6	17	0.5	12.772
169	2002	6	18	13	17.37
170	2002	6	19	0	16.277
171	2002	6	20	4.5	17.953
172	2002	6	21	4.5	23.804
173	2002	6	22	0	20.888
174	2002	6	23	0	16.159
175	2002	6	24	1	14.041
176	2002	6	25	0	14.933
177	2002	6	26	0	17.099
178	2002	6	27	0	15.024
179	2002	6	28	1	15.175
180	2002	6	29	0	15.88
181	2002	6	30	0.4	16.359
182	2002	7	1	3.5	13.493
183	2002	7	2	0	11.715
184	2002	7	3	8	12.906
185	2002	7	4	0	14.097
186	2002	7	5	1	12.068
187	2002	7	6	3.5	12.649
188	2002	7	7	0.5	12.425
189	2002	7	8	0	13.845
190	2002	7	9	11.5	14.106
191	2002	7	10	1.5	14.39
192	2002	7	11	0.5	15.023
193	2002	7	12	3.7	17.847
194	2002	7	13	0.2	18.944
195	2002	7	14	0	13.451
196	2002	7	15	0	13.744
197	2002	7	16	0	15.288
198	2002	7	17	0	14.832
199	2002	7	18	0	15.296
200	2002	7	19	0	16.87
201	2002	7	20	0	18.463
202	2002	7	21	1.5	17.146
203	2002	7	22	2	14.571
204	2002	7	23	19.5	14.305
205	2002	7	24	6	15.383
206	2002	7	25	1	13.984
207	2002	7	26	0	15.052
208	2002	7	27	0	15.485
209	2002	7	28	1	15.467
210	2002	7	29	16.5	15.861
211	2002	7	30	10	17.637
212	2002	7	31	1	19.863
213	2002	8	1	1.5	22.841
214	2002	8	2	3	23.98
215	2002	8	3	13.5	23.127
216	2002	8	4	7.6	18.41
217	2002	8	5	2	15.569
218	2002	8	6	33.5	17.587
219	2002	8	7	19	14.49
220	2002	8	8	0.5	14.652
221	2002	8	9	0	14.686
222	2002	8	10	0	15.415
223	2002	8	11	0	16.555
224	2002	8	12	0	16.73
225	2002	8	13	0	16.713
226	2002	8	14	0	16.02
227	2002	8	15	0	16.866
228	2002	8	16	0	15.881
229	2002	8	17	0	17.48
230	2002	8	18	0.5	19.539
231	2002	8	19	0	21.068
232	2002	8	20	0	22.06
233	2002	8	21	0.4	22.214
234	2002	8	22	0	22.515
235	2002	8	23	6.4	20.693
236	2002	8	24	0.8	17.355
237	2002	8	25	3	15.783
238	2002	8	26	2.5	14.932
239	2002	8	27	0.5	15.066
240	2002	8	28	9.6	14.096
241	2002	8	29	0.8	15.509
242	2002	8	30	3	16.503
243	2002	8	31	5	18.448
244	2002	9	1	2.9	18.533
245	2002	9	2	2.8	17.785
246	2002	9	3	44	16.479
247	2002	9	4	3.5	15.339
248	2002	9	5	1.6	14.25
249	2002	9	6	0.5	15.503
250	2002	9	7	2	14.901
251	2002	9	8	0	15.384
252	2002	9	9	0	15.987
253	2002	9	10	0	15.319
254	2002	9	11	0	15.896
255	2002	9	12	6.7	15.983
256	2002	9	13	10.5	16.02
257	2002	9	14	0.5	13.717
258	2002	9	15	6.8	13.261
259	2002	9	16	1	15.042
260	2002	9	17	2.6	15.127
261	2002	9	18	2.1	14.557
262	2002	9	19	8.5	15.052
263	2002	9	20	4.5	13.358
264	2002	9	21	0.5	13.761
265	2002	9	22	0	13.66
266	2002	9	23	0	13.01
267	2002	9	24	0	13.717
268	2002	9	25	0.7	12.732
269	2002	9	26	0.7	11.317
270	2002	9	27	25	11.261
271	2002	9	28	10	9.363
272	2002	9	29	3	11.767
273	2002	9	30	12	11.505
274	2002	10	1	6.5	12.527
275	2002	10	2	9	11.697
276	2002	10	3	17.5	12.655
277	2002	10	4	6	12.445
278	2002	10	5	2.6	13.094
279	2002	10	6	9	14.306
280	2002	10	7	2	13.924
281	2002	10	8	0	12.522
282	2002	10	9	0	11.645
283	2002	10	10	0	11.183
284	2002	10	11	0	8.3
285	2002	10	12	2.6	7.317
286	2002	10	13	0	7.683
287	2002	10	14	2	8.467
288	2002	10	15	0	6.306
289	2002	10	16	0	7.018
290	2002	10	17	0	9.029
291	2002	10	18	9.5	10.017
292	2002	10	19	2.5	10.598
293	2002	10	20	4.5	11.199
294	2002	10	21	0.5	9.079
295	2002	10	22	0	6.764
296	2002	10	23	2	6.458
297	2002	10	24	12	6.614
298	2002	10	25	5	10.007
299	2002	10	26	8	12.785
300	2002	10	27	0	9.36
301	2002	10	28	0	7.761
302	2002	10	29	0	11.007
303	2002	10	30	0	10.872
304	2002	10	31	0.7	12.504
305	2002	11	1	0	11.163
306	2002	11	2	0	8.657
307	2002	11	3	0	8.279
308	2002	11	4	0	7.664
309	2002	11	5	0	6.64
310	2002	11	6	0	5.695
311	2002	11	7	0	8.194
312	2002	11	8	0	6.389
313	2002	11	9	0	9.711
314	2002	11	10	0	9.059
315	2002	11	11	0	8.707
316	2002	11	12	0	10.037
317	2002	11	13	0	7.281
318	2002	11	14	2.2	5.706
319	2002	11	15	10.3	7.535
320	2002	11	16	1	6.194
321	2002	11	17	0.5	6.073
322	2002	11	18	0.9	6.097
323	2002	11	19	2.8	9.921
324	2002	11	20	0.2	7.712
325	2002	11	21	0	7.175
326	2002	11	22	0	7.027
327	2002	11	23	0	5.532
328	2002	11	24	0	6.693
329	2002	11	25	0	4.752
330	2002	11	26	6.5	6.023
331	2002	11	27	7	7.486
332	2002	11	28	1	6.754
333	2002	11	29	6.2	6.285
334	2002	11	30	1.7	6.581
335	2002	12	1	4.2	3.718
336	2002	12	2	7.4	3.661
337	2002	12	3	0	4.575
338	2002	12	4	0.7	1.611
339	2002	12	5	8	-0.319
340	2002	12	6	2.8	-1.868
341	2002	12	7	0	-4.707
342	2002	12	8	0	-5.383
343	2002	12	9	0.5	-4.775
344	2002	12	10	0.2	-1.803
345	2002	12	11	0.7	-0.85
346	2002	12	12	0	2.028
347	2002	12	13	0	3.796
348	2002	12	14	4	5.031
349	2002	12	15	0	1.649
350	2002	12	16	0	-0.477
351	2002	12	17	0	0.284
352	2002	12	18	0	-0.47
353	2002	12	19	0	3.003
354	2002	12	20	0	7.674
355	2002	12	21	2.5	6.102
356	2002	12	22	4.5	9.32
357	2002	12	23	0	8.831
358	2002	12	24	3	9.05
359	2002	12	25	19.4	8.726
360	2002	12	26	21.1	7.169
361	2002	12	27	0	3.931
362	2002	12	28	1	2.543
363	2002	12	29	0	3.974
364	2002	12	30	5	3.492
365	2002	12	31	12.5	4.172
1	2003	1	1	0	7.989
2	2003	1	2	15.2	10.039
3	2003	1	3	9	8.141
4	2003	1	4	0	7.726
5	2003	1	5	0.5	9.299
6	2003	1	6	0	0.188
7	2003	1	7	0	5.738
8	2003	1	8	0	9.893
9	2003	1	9	0	7.215
10	2003	1	10	0	0.09
11	2003	1	11	0	-1.719
12	2003	1	12	2	-0.693
13	2003	1	13	0	-3.373
14	2003	1	14	0	-4.728
15	2003	1	15	3.5	-5.253
16	2003	1	16	0.5	-3.2
17	2003	1	17	0.5	-2.879
18	2003	1	18	0	-1.098
19	2003	1	19	2.6	5.754
20	2003	1	20	4.5	6.906
21	2003	1	21	2	5.267
22	2003	1	22	2.5	5.227
23	2003	1	23	1	2.899
24	2003	1	24	0	4.237
25	2003	1	25	2.5	5.504
26	2003	1	26	7	7.456
27	2003	1	27	4	7.822
28	2003	1	28	4.7	6.955
29	2003	1	29	4.5	6.065
30	2003	1	30	3	2.571
31	2003	1	31	0.5	4.292
32	2003	2	1	4.5	5.769
33	2003	2	2	6	9.536
34	2003	2	3	0.5	6.008
35	2003	2	4	7.5	4.196
36	2003	2	5	0	1.35
37	2003	2	6	1	-2.119
38	2003	2	7	0.8	-1.486
39	2003	2	8	0.4	3.284
40	2003	2	9	0	3.442
41	2003	2	10	0	1.997
42	2003	2	11	0	2.67
43	2003	2	12	0	2.366
44	2003	2	13	0	4.903
45	2003	2	14	0	6.642
46	2003	2	15	0	6.491
47	2003	2	16	0	1.846
48	2003	2	17	0	2.026
49	2003	2	18	0	0.548
50	2003	2	19	0	-1.467
51	2003	2	20	0	-1.058
52	2003	2	21	0	-0.711
53	2003	2	22	0	-1.414
54	2003	2	23	0	-1.55
55	2003	2	24	0	-0.952
56	2003	2	25	0	1.293
57	2003	2	26	0	1.953
58	2003	2	27	0	1.62
59	2003	2	28	5	2.939
60	2003	3	1	4.5	5.846
61	2003	3	2	15	6.865
62	2003	3	3	0	5.92
63	2003	3	4	2.4	7.256
64	2003	3	5	0.4	10.168
65	2003	3	6	0.6	9.153
66	2003	3	7	1.8	9.471
67	2003	3	8	0.5	7.936
68	2003	3	9	0	6.333
69	2003	3	10	3	7.242
70	2003	3	11	13.4	10.606
71	2003	3	12	0	7.5
72	2003	3	13	0	6.574
73	2003	3	14	0	8.543
74	2003	3	15	0	9.99
75	2003	3	16	0	10.507
76	2003	3	17	0	10.342
77	2003	3	18	0	7.826
78	2003	3	19	0	5.547
79	2003	3	20	0	4.983
80	2003	3	21	0	5.29
81	2003	3	22	0	5.283
82	2003	3	23	0	5.391
83	2003	3	24	0	5.455
84	2003	3	25	0	5.014
85	2003	3	26	0	4.141
86	2003	3	27	0	5.207
87	2003	3	28	0	6.324
88	2003	3	29	0	7.947
89	2003	3	30	0	11.148
90	2003	3	31	0	10.275
91	2003	4	1	11	10.033
92	2003	4	2	4.2	9.98
93	2003	4	3	0	11.712
94	2003	4	4	0	11.928
95	2003	4	5	0	10.145
96	2003	4	6	0	7.207
97	2003	4	7	0	8.249
98	2003	4	8	0	5.882
99	2003	4	9	0.5	5.71
100	2003	4	10	0	6.752
101	2003	4	11	0	8.327
102	2003	4	12	0	6.248
103	2003	4	13	0	2.88
104	2003	4	14	0	2.888
105	2003	4	15	0	3.2
106	2003	4	16	0	2.891
107	2003	4	17	0	4.632
108	2003	4	18	0	7.493
109	2003	4	19	0	11.437
110	2003	4	20	0	14.709
111	2003	4	21	3	16.065
112	2003	4	22	0	16.753
113	2003	4	23	0	15.646
114	2003	4	24	0	13.398
115	2003	4	25	1.2	8.768
116	2003	4	26	25	11.253
117	2003	4	27	2	13.964
118	2003	4	28	2.2	11.874
119	2003	4	29	0	11.401
120	2003	4	30	5	14.19
121	2003	5	1	0.7	15.661
122	2003	5	2	4	12.906
123	2003	5	3	0	11.851
124	2003	5	4	0.5	15.299
125	2003	5	5	15.2	14.594
126	2003	5	6	0	12.805
127	2003	5	7	0	11.978
128	2003	5	8	0.5	12.956
129	2003	5	9	0	12.54
130	2003	5	10	0	16.537
131	2003	5	11	10	16.183
132	2003	5	12	6.2	12.97
133	2003	5	13	9.5	12.622
134	2003	5	14	1.5	13.919
135	2003	5	15	0.6	12.36
136	2003	5	16	0	12.795
137	2003	5	17	2.5	13.705
138	2003	5	18	6.5	12.054
139	2003	5	19	14	9.805
140	2003	5	20	8.5	8.988
141	2003	5	21	5.5	9.162
142	2003	5	22	2	11.758
143	2003	5	23	3.5	13.888
144	2003	5	24	2.5	13.935
145	2003	5	25	0.5	12.523
146	2003	5	26	0	12.014
147	2003	5	27	0	12.457
148	2003	5	28	0	14.37
149	2003	5	29	0	14.629
150	2003	5	30	0	13.56
151	2003	5	31	0	12.885
152	2003	6	1	0	13.751
153	2003	6	2	0	15.833
154	2003	6	3	0	17.249
155	2003	6	4	0	19.341
156	2003	6	5	0.5	20.096
157	2003	6	6	0	19.56
158	2003	6	7	0	21.448
159	2003	6	8	23	19.843
160	2003	6	9	0	19.268
161	2003	6	10	1.2	20.029
162	2003	6	11	0	17.055
163	2003	6	12	0	18.257
164	2003	6	13	0	20.08
165	2003	6	14	2.4	18.469
166	2003	6	15	0	16.331
167	2003	6	16	0	19.584
168	2003	6	17	0	18.087
169	2003	6	18	0	18.556
170	2003	6	19	0	17.873
171	2003	6	20	0	16.908
172	2003	6	21	0	17.891
173	2003	6	22	6.8	18.244
174	2003	6	23	0	19.352
175	2003	6	24	0	18.228
176	2003	6	25	0	18.717
177	2003	6	26	0	16.364
178	2003	6	27	0	15.892
179	2003	6	28	0	20.125
180	2003	6	29	0	20.545
181	2003	6	30	8.2	17.516
182	2003	7	1	7.7	17.006
183	2003	7	2	7.4	19.331
184	2003	7	3	6	19.773
185	2003	7	4	7	18.087
186	2003	7	5	0	18.799
187	2003	7	6	0	17.824
188	2003	7	7	0	15.838
189	2003	7	8	0	14.853
190	2003	7	9	0	14.606
191	2003	7	10	0	15.728
192	2003	7	11	0	16.416
193	2003	7	12	0	16.353
194	2003	7	13	0	17.92
195	2003	7	14	0	17.757
196	2003	7	15	0	18.419
197	2003	7	16	1	19.249
198	2003	7	17	1	19.671
199	2003	7	18	0	16.966
200	2003	7	19	0	18.338
201	2003	7	20	0	21.158
202	2003	7	21	0	23.101
203	2003	7	22	0	23.656
204	2003	7	23	0	18.96
205	2003	7	24	0.7	20.586
206	2003	7	25	0.5	22.593
207	2003	7	26	8	21.709
208	2003	7	27	0.5	20.618
209	2003	7	28	0	19.39
210	2003	7	29	4	19.492
211	2003	7	30	0.8	17.854
212	2003	7	31	0	18.52
213	2003	8	1	0	18.581
214	2003	8	2	0	18.43
215	2003	8	3	0	17.055
216	2003	8	4	0	19.083
217	2003	8	5	0	18.1
218	2003	8	6	0.5	18.25
219	2003	8	7	0	19.685
220	2003	8	8	0	20.169
221	2003	8	9	0	20.973
222	2003	8	10	0	22.02
223	2003	8	11	0	22.953
224	2003	8	12	0	24.919
225	2003	8	13	0.5	24.797
226	2003	8	14	0	23.175
227	2003	8	15	0	21.162
228	2003	8	16	0	21.961
229	2003	8	17	0	24.027
230	2003	8	18	9.2	25.399
231	2003	8	19	0	21.665
232	2003	8	20	0	18.697
233	2003	8	21	0	16.942
234	2003	8	22	0.5	17.276
235	2003	8	23	0	19.874
236	2003	8	24	0	19.404
237	2003	8	25	0	18.285
238	2003	8	26	0	17.737
239	2003	8	27	0	17.428
240	2003	8	28	25.3	18.518
241	2003	8	29	5.7	19.739
242	2003	8	30	1.5	17.063
243	2003	8	31	5.7	17.668
244	2003	9	1	4.2	17.603
245	2003	9	2	0	15.901
246	2003	9	3	0	15.52
247	2003	9	4	0	14.208
248	2003	9	5	0	14.127
249	2003	9	6	0	13.474
250	2003	9	7	0	12.822
251	2003	9	8	0.5	13.149
252	2003	9	9	0	13.64
253	2003	9	10	13	14.987
254	2003	9	11	0.3	17.455
255	2003	9	12	0.4	16.856
256	2003	9	13	0	14.864
257	2003	9	14	0	14.813
258	2003	9	15	0	14.106
259	2003	9	16	0	13.089
260	2003	9	17	0	14.221
261	2003	9	18	0	14.374
262	2003	9	19	0	14.051
263	2003	9	20	0	13.766
264	2003	9	21	0	15.254
265	2003	9	22	6.6	16.235
266	2003	9	23	2.2	15.914
267	2003	9	24	0	18.285
268	2003	9	25	0	18.691
269	2003	9	26	0	18.189
270	2003	9	27	1.5	19.246
271	2003	9	28	12	19.623
272	2003	9	29	2.5	11.587
273	2003	9	30	0.2	10.458
274	2003	10	1	6.8	11.361
275	2003	10	2	0.5	12.241
276	2003	10	3	2.4	13.425
277	2003	10	4	0.7	12.618
278	2003	10	5	4.5	12.189
279	2003	10	6	28	12.252
280	2003	10	7	8.5	12.373
281	2003	10	8	3.6	14.571
282	2003	10	9	0.5	14.751
283	2003	10	10	4	11.25
284	2003	10	11	0	9.054
285	2003	10	12	0	9.86
286	2003	10	13	0	9.833
287	2003	10	14	0	11.608
288	2003	10	15	0	13.329
289	2003	10	16	0	14.125
290	2003	10	17	0	11.938
291	2003	10	18	0	10.012
292	2003	10	19	0	10.105
293	2003	10	20	0	9.527
294	2003	10	21	0	8.079
295	2003	10	22	0	7.862
296	2003	10	23	0	7.171
297	2003	10	24	0.5	6.252
298	2003	10	25	19	5.901
299	2003	10	26	0	6.635
300	2003	10	27	0	5.708
301	2003	10	28	0	4.73
302	2003	10	29	0.5	3.698
303	2003	10	30	4	2.224
304	2003	10	31	1.7	5.629
305	2003	11	1	1	6.653
306	2003	11	2	3.2	3.274
307	2003	11	3	3.5	2.392
308	2003	11	4	0	4.521
309	2003	11	5	0	6.832
310	2003	11	6	0	8.823
311	2003	11	7	0	7.939
312	2003	11	8	0	8.724
313	2003	11	9	0	11.009
314	2003	11	10	0	9.905
315	2003	11	11	0	8.991
316	2003	11	12	2.5	8.13
317	2003	11	13	0	7.074
318	2003	11	14	0	6.832
319	2003	11	15	1.5	8.225
320	2003	11	16	9.5	9.44
321	2003	11	17	6	5.593
322	2003	11	18	1.1	7.146
323	2003	11	19	0.3	8.889
324	2003	11	20	0.7	8.221
325	2003	11	21	2.5	8.69
326	2003	11	22	1.5	6.216
327	2003	11	23	4.7	7.431
328	2003	11	24	1.1	11.924
329	2003	11	25	0	11.881
330	2003	11	26	1.7	10.05
331	2003	11	27	0.5	9.331
332	2003	11	28	0	11.999
333	2003	11	29	3	12.729
334	2003	11	30	7	11.031
335	2003	12	1	1.2	7.652
336	2003	12	2	0	8.117
337	2003	12	3	0	5.509
338	2003	12	4	0	3.691
339	2003	12	5	0.5	3.436
340	2003	12	6	0	8.252
341	2003	12	7	0	10.441
342	2003	12	8	0	7.203
343	2003	12	9	0	6.019
344	2003	12	10	0	5.34
345	2003	12	11	2.5	4.827
346	2003	12	12	19	4.767
347	2003	12	13	25	-0.442
348	2003	12	14	3	-0.157
349	2003	12	15	2.7	-0.66
350	2003	12	16	1	-1.055
351	2003	12	17	0	3.895
352	2003	12	18	0	5.791
353	2003	12	19	0	11.262
354	2003	12	20	6	7.594
355	2003	12	21	8.5	4.267
356	2003	12	22	3.5	5.232
357	2003	12	23	6.5	3.269
358	2003	12	24	1	3.186
359	2003	12	25	1	5.025
360	2003	12	26	4.2	7.884
361	2003	12	27	10	5.432
362	2003	12	28	3.5	2.759
363	2003	12	29	0	2.949
364	2003	12	30	0	5.644
365	2003	12	31	12.5	4.172
1	2004	1	1	4	8.353
2	2004	1	2	0	7.14
3	2004	1	3	0	7.188
4	2004	1	4	0.4	5.893
5	2004	1	5	5.7	2.623
6	2004	1	6	2.8	1.365
7	2004	1	7	0.5	0.845
8	2004	1	8	3.2	0.711
9	2004	1	9	5	-0.786
10	2004	1	10	2.8	-4.168
11	2004	1	11	4	2.715
12	2004	1	12	21	3.824
13	2004	1	13	1	5.557
14	2004	1	14	12	7.051
15	2004	1	15	9.2	6.323
16	2004	1	16	1	7.077
17	2004	1	17	0.5	6.224
18	2004	1	18	2.3	9.08
19	2004	1	19	27.5	5.909
20	2004	1	20	1	8.153
21	2004	1	21	0	5.85
22	2004	1	22	3.7	5.518
23	2004	1	23	1.3	7.486
24	2004	1	24	2.4	5.735
25	2004	1	25	0	2.696
26	2004	1	26	0	6.067
27	2004	1	27	5	6.432
28	2004	1	28	8	2.689
29	2004	1	29	0	2.363
30	2004	1	30	0	2.155
31	2004	1	31	7	4.331
32	2004	2	1	10	4.823
33	2004	2	2	13	1.149
34	2004	2	3	0	0.963
35	2004	2	4	0.5	1.307
36	2004	2	5	0.5	1.982
37	2004	2	6	10	2.74
38	2004	2	7	5	7.876
39	2004	2	8	2	11.666
40	2004	2	9	1	12.429
41	2004	2	10	13.5	14.196
42	2004	2	11	0	15.388
43	2004	2	12	0	13.736
44	2004	2	13	0	12.317
45	2004	2	14	0	8.653
46	2004	2	15	0	5.418
47	2004	2	16	0	4.131
48	2004	2	17	0.8	3.545
49	2004	2	18	2.5	7.566
50	2004	2	19	0	5.768
51	2004	2	20	0	7.853
52	2004	2	21	0	7.724
53	2004	2	22	1	6.774
54	2004	2	23	1	5.941
55	2004	2	24	6	4.376
56	2004	2	25	5	5.516
57	2004	2	26	15	1.821
58	2004	2	27	5	1.118
59	2004	2	28	0	0.843
60	2004	2	29	0	2.531
61	2004	3	1	0	1.689
62	2004	3	2	0	2.971
63	2004	3	3	0	1.373
64	2004	3	4	0	0.6
65	2004	3	5	5.3	0.553
66	2004	3	6	2.2	0.067
67	2004	3	7	0.5	-0.561
68	2004	3	8	0	1.034
69	2004	3	9	0.5	3.846
70	2004	3	10	0.9	4.177
71	2004	3	11	0	7.078
72	2004	3	12	3.2	5.935
73	2004	3	13	1	3.122
74	2004	3	14	0.3	5.412
75	2004	3	15	0	3.146
76	2004	3	16	0	2.201
77	2004	3	17	0	1.32
78	2004	3	18	1	2.365
79	2004	3	19	9.3	3.409
80	2004	3	20	2.8	8.929
81	2004	3	21	7.5	10.365
82	2004	3	22	1	12.713
83	2004	3	23	1.8	13.723
84	2004	3	24	0	13.65
85	2004	3	25	0	11.668
86	2004	3	26	0.5	10.845
87	2004	3	27	0	11.399
88	2004	3	28	0	9.596
89	2004	3	29	0	7.585
90	2004	3	30	0	5.449
91	2004	3	31	0	5.283
92	2004	4	1	0	4.611
93	2004	4	2	1	3.788
94	2004	4	3	1.8	5.681
95	2004	4	4	4.5	7.453
96	2004	4	5	6	8.726
97	2004	4	6	2.2	11.26
98	2004	4	7	1.8	15.092
99	2004	4	8	0.5	16.16
100	2004	4	9	0	13.976
101	2004	4	10	0.5	12.411
102	2004	4	11	0	11.625
103	2004	4	12	0	8.609
104	2004	4	13	0	7.268
105	2004	4	14	0	6.913
106	2004	4	15	0	6.844
107	2004	4	16	0	6.468
108	2004	4	17	1	6.198
109	2004	4	18	3	7.097
110	2004	4	19	0.3	8.45
111	2004	4	20	0	9.681
112	2004	4	21	2	10.704
113	2004	4	22	0	13.215
114	2004	4	23	0	15.187
115	2004	4	24	0	13.768
116	2004	4	25	0	9.179
117	2004	4	26	0	8.293
118	2004	4	27	0	9.715
119	2004	4	28	8.5	14.106
120	2004	4	29	1.2	13.71
121	2004	4	30	5.5	12.493
122	2004	5	1	0	11.059
123	2004	5	2	0	13.719
124	2004	5	3	2.3	15.458
125	2004	5	4	2.2	16.696
126	2004	5	5	0	15.18
127	2004	5	6	0	13.741
128	2004	5	7	19	16.048
129	2004	5	8	0.3	14.634
130	2004	5	9	0	13.918
131	2004	5	10	0	13.365
132	2004	5	11	0	9.58
133	2004	5	12	0	9.947
134	2004	5	13	0	11.16
135	2004	5	14	0	9.992
136	2004	5	15	0	11.153
137	2004	5	16	0	12.561
138	2004	5	17	0	13.75
139	2004	5	18	0	10.998
140	2004	5	19	0	11.166
141	2004	5	20	3.5	10.857
142	2004	5	21	0.3	11.812
143	2004	5	22	0.5	14.945
144	2004	5	23	0	15.345
145	2004	5	24	0	17.514
146	2004	5	25	0	17.693
147	2004	5	26	0	17.526
148	2004	5	27	0	15.96
149	2004	5	28	0	12.078
150	2004	5	29	0	9.825
151	2004	5	30	9.7	11.56
152	2004	5	31	0	12.926
153	2004	6	1	0	14.126
154	2004	6	2	4.2	12.031
155	2004	6	3	9.5	11.541
156	2004	6	4	2.8	14.543
157	2004	6	5	0	18.095
158	2004	6	6	0	15.442
159	2004	6	7	0	15.241
160	2004	6	8	0	17.117
161	2004	6	9	1	14.832
162	2004	6	10	8.4	15.08
163	2004	6	11	1	14.612
164	2004	6	12	1	14.962
165	2004	6	13	0	16.865
166	2004	6	14	0	21.549
167	2004	6	15	0	24.692
168	2004	6	16	0	21.649
169	2004	6	17	0	17.881
170	2004	6	18	4.8	16.872
171	2004	6	19	0.5	15.522
172	2004	6	20	0.5	14.711
173	2004	6	21	4.4	17.756
[truncated: 1,654 more rows]
